# Supplementary material for: Measuring Molecular Diffusion in Dynamic Subcellular Nanostructures by Fast Raster Image Correlation Spectroscopy and 3D Orbital Tracking
Source: Int J Mol Sci. 2022 Jul 10;23(14):7623. doi: 10.3390/ijms23147623 (PMC9323805; doi:10.3390/ijms23147623)
Supplement: Supplementary file 1 [file ijms-23-07623-s001.zip]

Archive with 1 entries (1 files):
- ijms-1805097-supplementary.pdf
